# Supplementary material for: Mass Spectrometry-Based Peptide Profiling of Haemolymph from Pterostichus melas Exposed to Pendimethalin Herbicide
Source: Molecules. 2022 Jul 21;27(14):4645. doi: 10.3390/molecules27144645 (PMC9315633; doi:10.3390/molecules27144645)
Supplement: Supplementary file 1 [file molecules-27-04645-s001.zip]

Archive with 1 entries (1 files):
- molecules-1813255-supplementary.pdf
